# Supplementary material for: Homogeneity and Possible Replacement of Populations of the Dengue Vectors Aedes aegypti and Aedes albopictus in Indonesia
Source: Front Cell Infect Microbiol. 2021 Jul 7;11:705129. doi: 10.3389/fcimb.2021.705129 (PMC8294392; doi:10.3389/fcimb.2021.705129)
Supplement: Supplementary Figure 1 — cox1 gene phylogeny of the collected samples. The phylogenetic trees were built using maximum-likelihood (ML) with the general time reversible model with gama distributed with four discrete categories (GTR + I + G). The clade support was assessed via 500 bootstrap replicates. The tree was rooted using the Culex quinquefasciatus cox1 gene (MK265737) as outgroup. [file DataSheet_1.zip]

Archive with 6 entries (6 files):
- Image 3.tif
- Image 6.tif
- Presentation 1.PPTX
- Presentation 2.PPTX
- Presentation 4.PPTX
- Presentation 5.PPTX
